# Supplementary material for: Mitochondrial ATP Synthase and Mild Uncoupling by Butyl Ester of Rhodamine 19, C4R1
Source: Antioxidants (Basel). 2023 Mar 4;12(3):646. doi: 10.3390/antiox12030646 (PMC10044837; doi:10.3390/antiox12030646)
Supplement: Supplementary file 1 [file antioxidants-12-00646-s001.zip]

Archive with 1 entries (1 files):
- Suplemental figures.pdf
